# Supplementary material for: Count data, rates, rate differences, and rate ratios in meta‐analysis: A tutorial
Source: Cochrane Evid Synth Methods. 2025 Feb 28;3(2):e70022. doi: 10.1002/cesm.70022 (PMC12463115; doi:10.1002/cesm.70022)
Supplement: Supplementary file 2 — Supporting information. [file CESM-3-e70022-s002.xlsx]

## Sheet: Sheet1
					Quantities to enter into GIV meta-analysis
	Trial Reports				log rate ratio		SE for log rate ratio
1	Rate Ratio (RR)				Specify the reported RR		Specify the reported CI and its significance level
	Confidence Interval (CI) for RR		to
	Signlificance level of CI for RR	95	%
2	Arm-wise rate 𝑟1				Specify the reported rates		Specify the reported total event counts
	Arm-wise rate 𝑟2
	Arm-wise total event count 𝑛1
	Arm-wise total event count 𝑛2
3	Arm-wise total event count 𝑛1				Specify the reported total event counts and total exposures		Specify the reported total event counts
	Arm-wise total event count 𝑛2
	Arm-wise total exposure 𝑡1
	Arm-wise total exposure 𝑡2
4	Arm-wise total event count 𝑛1				Specify the reported total event counts, mean exposures, and sample sizes		Specify the reported total event counts
	Arm-wise total event count 𝑛2
	Arm-wise mean exposure 𝑒1
	Arm-wise mean exposure 𝑒2
	Arm-wise sample size 𝑁1
	Arm-wise sample size 𝑁2
5	Arm-wise total event count 𝑛1				Specify the reported total events counts, sample sizes, and hazard ratio		Specify the total event counts and either the SE or CI for the HR
	Arm-wise total event count 𝑛2
	Arm-wise sample size 𝑁1
	Arm-wise sample size 𝑁2
	Hazard ratio (HR; see notes)
	SE for the HR
	Confidence Interval (CI) for HR		to
	Signlificance level of CI for HR		%
Notes: RR: rate ratio; CI: confidence interval; SE: standard error; HR: hazard ratio. Note that SE for log rate ratio depends on numbers of events, not sample sizes. For method 5, the hazard ratio must be for an event coincident with end of exposure to event risk (e.g., death, study withdrawal) and must have the opposite direction of effect as the rate ratio, so may need to be inverted. Either th…
